# Supplementary material for: Vertically-Aligned Functionalized Silicon Micropillars for 3D Culture of Human Pluripotent Stem Cell-Derived Cortical Progenitors
Source: Cells. 2019 Dec 30;9(1):88. doi: 10.3390/cells9010088 (PMC7017050; doi:10.3390/cells9010088)
Supplement: Supplementary file 1 [file cells-09-00088-s001.zip]

Archive with 5 entries (4 files):
- Cutarelli Supplementary CELLS 22112019/
- Cutarelli Supplementary CELLS 22112019/Cutarelli Movie S1.mov
- Cutarelli Supplementary CELLS 22112019/Cutarelli Movie S2.mov
- Cutarelli Supplementary CELLS 22112019/Cutarelli Movie S3.mp4
- Cutarelli Supplementary CELLS 22112019/Cutarelli Supplementary figures Cells 2019.pdf
